# Supplementary material for: Localized bursting of mesocarp cells triggers catastrophic fruit cracking
Source: Hortic Res. 2019 Jun 22;6:79. doi: 10.1038/s41438-019-0161-3 (PMC6588568; doi:10.1038/s41438-019-0161-3)
Supplement: Supplementary file 1 — Dataset 1 [file 41438_2019_161_MOESM1_ESM.xlsx]

## Sheet: Fig. 2a
Fig. 2a				F	D	E	E
Time	Fruit set	Observation		Cracked fruit
(h)				Stylar scar	Pedicel	Cheek	Suture
0	1	1		0	0	0	0
0	1	2		0	0	0	0
0	1	3		0	0	0	0
0	1	4		0	0	0	0
0	1	5		0	0	0	0
0	1	6		0	0	0	0
0	1	7		0	0	0	0
0	1	8		0	0	0	0
0	1	9		0	0	0	0
0	1	10		0	0	0	0
0	2	1		0	0	0	0
0	2	2		0	0	0	0
0	2	3		0	0	0	0
0	2	4		0	0	0	0
0	2	5		0	0	0	0
0	2	6		0	0	0	0
0	2	7		0	0	0	0
0	2	8		0	0	0	0
0	2	9		0	0	0	0
0	2	10		0	0	0	0
			number	0	0	0	0
			%	0	0	0	0
1	1	1		0	0	0	0
1	1	2		0	0	0	0
1	1	3		0	0	0	0
1	1	4		0	0	0	0
1	1	5		0	0	0	0
1	1	6		0	0	0	0
1	1	7		0	0	0	0
1	1	8		0	0	0	0
1	1	9		0	0	0	0
1	1	10		0	0	0	0
1	2	1		0	0	0	0
1	2	2		0	0	0	0
1	2	3		0	0	0	0
1	2	4		0	0	0	0
1	2	5		0	0	0	0
1	2	6		0	0	0	0
1	2	7		0	0	0	0
1	2	8		0	0	0	0
1	2	9		0	0	0	0
1	2	10		0	0	0	0
			number	0	0	0	0
			%	0	0	0	0
2	1	1		0	0	0	0
2	1	2		0	0	0	0
2	1	3		0	0	0	0
2	1	4		0	0	0	0
2	1	5		0	0	0	0
2	1	6		0	0	0	0
2	1	7		0	0	0	0
2	1	8		0	0	0	0
2	1	9		0	0	0	0
2	1	10		0	0	0	0
2	2	1		1	0	0	0
2	2	2		1	0	0	0
2	2	3		0	0	0	0
2	2	4		0	0	0	0
2	2	5		0	0	0	0
2	2	6		0	0	0	0
2	2	7		0	0	0	0
2	2	8		0	0	0	0
2	2	9		0	0	0	0
2	2	10		0	0	0	0
			number	2	0	0	0
			%	10	0	0	0
3	1	1		0	0	0	0
3	1	2		0	0	0	0
3	1	3		0	0	0	0
3	1	4		0	0	0	0
3	1	5		0	0	0	0
3	1	6		0	0	0	0
3	1	7		0	0	0	0
3	1	8		0	0	0	0
3	1	9		0	0	0	0
3	1	10		0	0	0	0
3	2	1		1	0	0	0
3	2	2		1	0	0	0
3	2	3		1	0	0	0
3	2	4		0	0	0	0
3	2	5		0	0	0	0
3	2	6		0	0	0	0
3	2	7		0	0	0	0
3	2	8		0	0	0	0
3	2	9		0	0	0	0
3	2	10		0	0	0	0
			number	3	0	0	0
			%	15	0	0	0
4	1	1		0	0	0	1
4	1	2		0	0	0	0
4	1	3		0	0	0	0
4	1	4		0	0	0	0
4	1	5		0	0	0	0
4	1	6		0	0	0	0
4	1	7		0	0	0	0
4	1	8		0	0	0	0
4	1	9		0	0	0	0
4	1	10		0	0	0	0
4	2	1		1	0	1	0
4	2	2		1	0	0	0
4	2	3		1	0	0	0
4	2	4		0	0	0	0
4	2	5		0	0	0	0
4	2	6		0	0	0	0
4	2	7		0	0	0	0
4	2	8		0	0	0	0
4	2	9		0	0	0	0
4	2	10		0	0	0	0
			number	3	0	1	1
			%	15	0	5	5
5	1	1		0	0	0	1
5	1	2		0	0	0	0
5	1	3		0	0	0	0
5	1	4		0	0	0	0
5	1	5		0	0	0	0
5	1	6		0	0	0	0
5	1	7		0	0	0	0
5	1	8		0	0	0	0
5	1	9		0	0	0	0
5	1	10		0	0	0	0
5	2	1		1	0	1	0
5	2	2		1	0	0	0
5	2	3		1	0	0	0
5	2	4		0	0	0	0
5	2	5		0	0	0	0
5	2	6		0	0	0	0
5	2	7		0	0	0	0
5	2	8		0	0	0	0
5	2	9		0	0	0	0
5	2	10		0	0	0	0
			number	3	0	1	1
			%	15	0	5	5
6.5	1	1		0	0	0	1
6.5	1	2		1	0	0	0
6.5	1	3		1	0	0	0
6.5	1	4		1	0	0	0
6.5	1	5		0	0	0	0
6.5	1	6		0	0	0	0
6.5	1	7		0	0	0	0
6.5	1	8		0	0	0	0
6.5	1	9		0	0	0	0
6.5	1	10		0	0	0	0
6.5	2	1		1	0	1	0
6.5	2	2		1	0	0	0
6.5	2	3		1	0	0	0
6.5	2	4		0	0	0	0
6.5	2	5		0	0	0	0
6.5	2	6		0	0	0	0
6.5	2	7		0	0	0	0
6.5	2	8		0	0	0	0
6.5	2	9		0	0	0	0
6.5	2	10		0	0	0	0
			number	6	0	1	1
			%	30	0	5	5
8	1	1		0	0	0	1
8	1	2		1	0	0	0
8	1	3		1	0	0	0
8	1	4		1	0	0	0
8	1	5		0	0	0	0
8	1	6		0	0	0	0
8	1	7		0	0	0	0
8	1	8		0	0	0	0
8	1	9		0	0	0	0
8	1	10		0	0	0	0
8	2	1		1	1	4	0
8	2	2		1	1	0	0
8	2	3		0	1	0	0
8	2	4		1	0	1	0
8	2	5		1	0	0	0
8	2	6		1	0	0	0
8	2	7		1	0	0	0
8	2	8		0	0	0	0
8	2	9		0	0	0	0
8	2	10		0	0	0	0
			number	9	3	5	1
			%	45	15	25	5
9.5	1	1		0	0	0	1
9.5	1	2		1	0	0	0
9.5	1	3		1	0	0	0
9.5	1	4		1	0	0	0
9.5	1	5		1	0	0
9.5	1	6		0	0	0	0
9.5	1	7		0	0	0	0
9.5	1	8		0	0	0	0
9.5	1	9		0	0	0	0
9.5	1	10		0	0	0	0
9.5	2	1		1	1	1	0
9.5	2	2		1	1	0	0
9.5	2	3		1	1	1	0
9.5	2	4		1	0	0	0
9.5	2	5		1	0	0	0
9.5	2	6		1	0	0	0
9.5	2	7		1	0	0	0
9.5	2	8		0	0	0	0
9.5	2	9		0	0	0	0
9.5	2	10		0	0	0	0
			number	11	3	2	1
			%	55	15	10	5.26316
12	1	1		1	1	0	0
12	1	2		1	1	0	0
12	1	3		1	1	0	0
12	1	4		0	0	0	1
12	1	5		1	0	0	0
12	1	6		1	0	0	0
12	1	7		1	0	0	0
12	1	8		1	0	0	0
12	1	9		0	0	0	0
12	1	10		0	0	0	0
12	2	1		1	1	0	0
12	2	2		1	1	0	0
12	2	3		1	1	1	0
12	2	4		1	1	1	0
12	2	5		1	0	1	0
12	2	6		1	0	0	0
12	2	7		1	0	0	0
12	2	8		0	0	0	0
12	2	9		0	0	0	0
12	2	10		0	0	0	0
			number	14	7	3	1
			%	70	35	15	5
24	1	1		1	1	1	0
24	1	2		1	1	0	0
24	1	3		1	1	1	0
24	1	4		1	1	0	0
24	1	5		1	1	0	0
24	1	6		1	1	0	0
24	1	7		1	1	1	0
24	1	8		1	1	1	0
24	1	9		1	1	0	1
24	1	10		0	0	0	0
24	2	1		1	1	0	0
24	2	2		1	1	0	0
24	2	3		1	1	1	0
24	2	4		1	1	1	0
24	2	5		1	1	1	0
24	2	6		1	1	1	0
24	2	7		1	0	0	0
24	2	8		1	0	0	0
24	2	9		1	0	0	0
24	2	10		1	0	0	0
			number	19	15	8	1
			%	95	75	40	5

## Sheet: Fig. 2b
Fig. 2b
Time	Fruit set	Observation		Number of cracks
(h)				Stylar scar extending to cheek	Pedicel cavity extending cheek	Cheek
0	1	1		0	0	0
0	1	2		0	0	0
0	1	3		0	0	0
0	1	4		0	0	0
0	1	5		0	0	0
0	1	6		0	0	0
0	1	7		0	0	0
0	1	8		0	0	0
0	1	9		0	0	0
0	1	10		0	0	0
0	2	1		0	0	0
0	2	2		0	0	0
0	2	3		0	0	0
0	2	4		0	0	0
0	2	5		0	0	0
0	2	6		0	0	0
0	2	7		0	0	0
0	2	8		0	0	0
0	2	9		0	0	0
0	2	10		0	0	0
			mean	0	0	0
			SE	0	0	0
1	1	1		0	0	0
1	1	2		0	0	0
1	1	3		0	0	0
1	1	4		0	0	0
1	1	5		0	0	0
1	1	6		0	0	0
1	1	7		0	0	0
1	1	8		0	0	0
1	1	9		0	0	0
1	1	10		0	0	0
1	2	1		0	0	0
1	2	2		0	0	0
1	2	3		0	0	0
1	2	4		0	0	0
1	2	5		0	0	0
1	2	6		0	0	0
1	2	7		0	0	0
1	2	8		0	0	0
1	2	9		0	0	0
1	2	10		0	0	0
			mean	0	0	0
			SE	0	0	0
2	1	1		0	0	0
2	1	2		0	0	0
2	1	3		0	0	0
2	1	4		0	0	0
2	1	5		0	0	0
2	1	6		0	0	0
2	1	7		0	0	0
2	1	8		0	0	0
2	1	9		0	0	0
2	1	10		0	0	0
2	2	1		1	0	0
2	2	2		0	0	0
2	2	3		0	0	0
2	2	4		0	0	0
2	2	5		0	0	0
2	2	6		0	0	0
2	2	7		0	0	0
2	2	8		0	0	0
2	2	9		0	0	0
2	2	10		0	0	0
			mean	0.05	0	0
			SE	0.05	0	0
3	1	1		0	0	0
3	1	2		0	0	0
3	1	3		0	0	0
3	1	4		0	0	0
3	1	5		0	0	0
3	1	6		0	0	0
3	1	7		0	0	0
3	1	8		0	0	0
3	1	9		0	0	0
3	1	10		0	0	0
3	2	1		3	0	0
3	2	2		1	0	0
3	2	3		1	0	0
3	2	4		0	0	0
3	2	5		0	0	0
3	2	6		0	0	0
3	2	7		0	0	0
3	2	8		0	0	0
3	2	9		0	0	0
3	2	10		0	0	0
			mean	0.25	0	0
			SE	0.160181	0	0
4	1	1		0	0	0
4	1	2		0	0	0
4	1	3		0	0	0
4	1	4		0	0	0
4	1	5		0	0	0
4	1	6		0	0	0
4	1	7		0	0	0
4	1	8		0	0	0
4	1	9		0	0	0
4	1	10		0	0	0
4	2	1		3	0	1
4	2	2		1	0	0
4	2	3		1	0	0
4	2	4		0	0	0
4	2	5		0	0	0
4	2	6		0	0	0
4	2	7		0	0	0
4	2	8		0	0	0
4	2	9		0	0	0
4	2	10		0	0	0
			mean	0.25	0	0.05
			SE	0.160181	0	0.05
5	1	1		0	0	0
5	1	2		0	0	0
5	1	3		0	0	0
5	1	4		0	0	0
5	1	5		0	0	0
5	1	6		0	0	0
5	1	7		0	0	0
5	1	8		0	0	0
5	1	9		0	0	0
5	1	10		0	0	0
5	2	1		3	0	1
5	2	2		1	0	0
5	2	3		1	0	0
5	2	4		0	0	0
5	2	5		0	0	0
5	2	6		0	0	0
5	2	7		0	0	0
5	2	8		0	0	0
5	2	9		0	0	0
5	2	10		0	0	0
			mean	0.25	0	0.05
			SE	0.160181	0	0.05
6.5	1	1		0	0	0
6.5	1	2		0	0	0
6.5	1	3		0	0	0
6.5	1	4		0	0	0
6.5	1	5		0	0	0
6.5	1	6		0	0	0
6.5	1	7		0	0	0
6.5	1	8		0	0	0
6.5	1	9		0	0	0
6.5	1	10		0	0	0
6.5	2	1		2	0	1
6.5	2	2		1	0	0
6.5	2	3		1	0	0
6.5	2	4		0	0	0
6.5	2	5		0	0	0
6.5	2	6		0	0	0
6.5	2	7		0	0	0
6.5	2	8		0	0	0
6.5	2	9		0	0	0
6.5	2	10		0	0	0
			mean	0.2	0	0.05
			SE	0.11698	0	0.05
8	1	1		0	0	0
8	1	2		2	0	0
8	1	3		1	0	0
8	1	4		1	0	0
8	1	5		0	0	0
8	1	6		0	0	0
8	1	7		0	0	0
8	1	8		0	0	0
8	1	9		0	0	0
8	1	10		0	0	0
8	2	1		2	0	4
8	2	2		0	0	0
8	2	3		0	0	0
8	2	4		0	0	1
8	2	5		2	0	0
8	2	6		1	0	0
8	2	7		1	0	0
8	2	8		0	0	0
8	2	9		0	0	0
8	2	10		0	0	0
			mean	0.5	0	0.25
			SE	0.170139	0	0.203586
9.5	1	1		0	0	0
9.5	1	2		3	0	0
9.5	1	3		3	0	0
9.5	1	4		1	0	0
9.5	1	5		0	0	0
9.5	1	6		0	0	0
9.5	1	7		0	0	0
9.5	1	8		0	0	0
9.5	1	9		0	0	0
9.5	1	10		0	0	0
9.5	2	1		2	0	2
9.5	2	2		2	1	0
9.5	2	3		0	0	1
9.5	2	4		3	0	0
9.5	2	5		2	0	0
9.5	2	6		1	0	0
9.5	2	7		0	0	0
9.5	2	8		0	0	0
9.5	2	9		0	0	0
9.5	2	10		0	0	0
			mean	0.894737	0.05	0.15
			SE	0.274605	0.05	0.109424
12	1	1		2	0	0
12	1	2		0	0	0
12	1	3		1	0	0
12	1	4		0	0	0
12	1	5		4	0	0
12	1	6		3	0	0
12	1	7		3	0	0
12	1	8		3	0	0
12	1	9		0	0	0
12	1	10		0	0	0
12	2	1		2	1	0
12	2	2		2	1	0
12	2	3		2	0	2
12	2	4		2	0	1
12	2	5		0	0	1
12	2	6		4	0	0
12	2	7		0	0	0
12	2	8		0	0	0
12	2	9		0	0	0
12	2	10		0	0	0
			mean	1.36842	0.1	0.2
			SE	0.343788	0.0688247	0.11698
24	1	1		3	4	2
24	1	2		3	3	0
24	1	3		3	1	1
24	1	4		3	1	0
24	1	5		4	2	0
24	1	6		3	2	0
24	1	7		3	0	4
24	1	8		3	0	2
24	1	9		3	0	0
24	1	10		0	0	0
24	2	1		2	3	0
24	2	2		2	3	0
24	2	3		3	2	5
24	2	4		3	2	2
24	2	5		3	1	1
24	2	6		1	1	1
24	2	7		2	0	0
24	2	8		2	0	0
24	2	9		1	0	0
24	2	10		0	0	0
			mean	2.35	1.25	0.9
			SE	0.243602	0.289055	0.323631

## Sheet: Fig. 5abc
				Fig. 5a			Fig. 5b	Fig. 5c			Fig. 5b	Fig. 5c			Fig. 5b	Fig. 5c			Fig. 5b	Fig. 5c			Fig. 5b	Fig. 5c			Fig. 5b	Fig. 5c			Fig. 5b	Fig. 5c
	Time		Crack			Control zone				Control zone				Control zone				Cracking zone				Cracking zone				Cracking zone				Cracking zone
	(min)					Cell 1				Cell 2				Cell 3				Cell 4				Cell 5				Cell 6				Cell 7
			Voxel	Crack volume		Voxel	Cell volume	Cell volume		Voxel	Cell volume	Cell volume		Voxel	Cell volume	Cell volume		Voxel	Cell volume	Cell volume		Voxel	Cell volume	Cell volume		Voxel	Cell volume	Cell volume		Voxel	Cell volume	Cell volume
			number	(10-3 mm3)		number	(10-3 mm³)	relative		number	(10-3 mm³)	relative		number	(10-3 mm³)	relative		number	(10-3 mm³)	relative		number	(10-3 mm³)	relative		number	(10-3 mm³)	relative		number	(10-3 mm³)	relative
	0
	59		0	0		287066	77.8358	1		91308	24.7575	1		199595	54.1187	1		115600	31.3441	1		55986	15.1802	1		39553	10.7245	1		105558	28.6213	1
	94		0	0		282170	76.5083	0.982945										101863	27.6194	0.881168
	159		0	0		276950	75.0929	0.964761										132636	35.9633	1.14737
	175		0	0		268947	72.923	0.936882										141849	38.4613	1.22707
	191		0	0		255419	69.255	0.889757		107882	29.2514	1.18152		224854	60.9675	1.12655		157617	42.7367	1.36347		63975	17.3463	1.1427		47288	12.8218	1.19556		137781	37.3583	1.30526
	207		0	0		251519	68.1975	0.876171										159764	43.3188	1.38204
	226		4116	1.11602		240112	65.1046	0.836435										163664	44.3763	1.41578
	243		43759	11.8649		240811	65.2941	0.83887		98704	26.7629	1.081		223191	60.5166	1.11822		178567	48.4171	1.5447		55894	15.1552	0.998357		43337	11.7505	1.09567		116805	31.6708	1.10655
	259		100721	27.3098		244977	66.4237	0.853382										160627	43.5528	1.38951
	277		321921	87.2865		236062	64.0065	0.822327										151636	41.115	1.31173
	349					239942	65.0585	0.835843										149392	40.5065	1.29232
	Calibration factor			0.000271143
			Calibration:
			Volume (mm3) = 2.71142589154619E-07* Voxel number

## Sheet: Fig. 5d
Fruit No.	Zone	Zelle	Time point		Volumen (Voxel)		Volume (%)	Relative Volume
24	Control	1	start		41832		100	1
76	Control	1	start		94810		100	1
104	Control	1	start		41191		100	1
24	Control	2	start		47513		100	1
76	Control	2	start		78047		100	1
104	Control	2	start		39729		100	1
24	Control	3	start		71193		100	1
76	Control	3	start		92253		100	1
104	Control	3	start		29455		100	1
24	Control	1	prior crack		41832		100	1
76	Control	1	prior crack		98930		104.346	1.04346
104	Control	1	prior crack		43603		105.856	1.05856
24	Control	2	prior crack		50118		105.483	1.05483
76	Control	2	prior crack		86243		110.501	1.10501
104	Control	2	prior crack		41409		104.229	1.04229
24	Control	3	prior crack		75319		105.796	1.05796
76	Control	3	prior crack		100078		108.482	1.08482
104	Control	3	prior crack		33562		113.943	1.13943
24	Control	1	after crack		43491		103.966	1.03966
76	Control	1	after crack		99933		105.403	1.05403
104	Control	1	after crack		45479		110.41	1.1041
24	Control	2	after crack		50238		105.735	1.05735
76	Control	2	after crack		86478		110.802	1.10802
104	Control	2	after crack		39500		99.4236	0.994236
24	Control	3	after crack		77477		108.827	1.08827
76	Control	3	after crack		101095		109.585	1.09585
104	Control	3	after crack		32926		111.784	1.11784
24	Cracking	1	start		34570		100	1
76	Cracking	1	start		7488		100	1
104	Cracking	1	start		8565		100	1
24	Cracking	2	start		16931		100	1
76	Cracking	2	start		17351		100	1
104	Cracking	2	start		12490		100	1
24	Cracking	3	start		9493		100	1
76	Cracking	3	start		52947		100	1
104	Cracking	3	start		11852		100	1
24	Cracking	4	start		24405		100	1
76	Cracking	4	start		36363		100	1
104	Cracking	4	start		6356		100	1
24	Cracking	1	prior crack		41545		120.176	1.20176
76	Cracking	1	prior crack		11245		150.174	1.50174
104	Cracking	1	prior crack		9363		109.317	1.09317
24	Cracking	2	prior crack		32259		190.532	1.90532
76	Cracking	2	prior crack		21526		124.062	1.24062
104	Cracking	2	prior crack		14265		114.211	1.14211
24	Cracking	3	prior crack		13685		144.159	1.44159
76	Cracking	3	prior crack		70726		133.579	1.33579
104	Cracking	3	prior crack		13801		116.444	1.16444
24	Cracking	4	prior crack		33397		136.845	1.36845
76	Cracking	4	prior crack		53820		148.008	1.48008
104	Cracking	4	prior crack		7422		116.772	1.16772
24	Cracking	1	after crack		65356		189.054	1.89054
76	Cracking	1	after crack		10960		146.368	1.46368
104	Cracking	1	after crack		14960		174.664	1.74664
24	Cracking	2	after crack		33133		195.694	1.95694
76	Cracking	2	after crack		25594		147.507	1.47507
104	Cracking	2	after crack		18985		152.002	1.52002
24	Cracking	3	after crack		23048		242.789	2.42789
76	Cracking	3	after crack		75544		142.679	1.42679
104	Cracking	3	after crack		19066		160.867	1.60867
24	Cracking	4	after crack		42899		175.78	1.7578
76	Cracking	4	after crack		61721		169.736	1.69736
104	Cracking	4	after crack		12348		194.273	1.94273

## Sheet: Fig. 6abc
Plot	Type		Fruit	Record	n	Time of water uptake	Pressure recorded	Pressure
			index	number		(min)	(bar)	(kPa)
Fig. 6a	Non cracked fruit	without water uptake	Ki01	1	1	0	0.479	47.9
Box plot	Non cracked fruit	without water uptake	Ki01	2	2	0	0.593	59.3
	Non cracked fruit	without water uptake	Ki02	1	3	0	0.4775	47.75
	Non cracked fruit	without water uptake	Ki02	2	4	0	0.460833	46.0833
	Non cracked fruit	without water uptake	Ki03	1	5	0	0.479	47.9
	Non cracked fruit	without water uptake	Ki03	2	6	0	0.14625	14.625
	Non cracked fruit	without water uptake	Ki04	1	7	0	0.572	57.2
	Non cracked fruit	without water uptake	Ki04	2	8	0	0.472222	47.2222
	Non cracked fruit	without water uptake	Ki05	1	9	0	0.427778	42.7778
	Non cracked fruit	without water uptake	Ki05	2	10	0	0.535556	53.5556
	Non cracked fruit	without water uptake	Ki06	1	11	0	0.378333	37.8333
	Non cracked fruit	without water uptake	Ki06	2	12	0	1.08917	108.917
	Non cracked fruit	without water uptake	Ki07	1	13	0	0.451111	45.1111
	Non cracked fruit	without water uptake	Ki07	2	14	0	0.335	33.5
	Non cracked fruit	without water uptake	Ki08	1	15	0	0.624167	62.4167
	Non cracked fruit	without water uptake	Ki08	2	16	0	0.884286	88.4286
	Non cracked fruit	without water uptake	Ki09	1	17	0	0.6425	64.25
	Non cracked fruit	without water uptake	Ki09	2	18	0	0.476154	47.6154
Fig. 6a	Non cracked fruit	with water uptake	Ki11	1	1	30	0.269	26.9
	Non cracked fruit	with water uptake	Ki11	2	2	30	0.37	37
	Non cracked fruit	with water uptake	Ki12	1	3	60	1.11	111
	Non cracked fruit	with water uptake	Ki12	2	4	60	0.393	39.3
	Non cracked fruit	with water uptake	Ki14	1	5	130	0.582857	58.2857
	Non cracked fruit	with water uptake	Ki14	2	6	130	0.3	30
	Non cracked fruit	with water uptake	Ki15	1	7	150	0.788889	78.8889
	Non cracked fruit	with water uptake	Ki15	2	8	150	0.415	41.5
	Non cracked fruit	with water uptake	Ki16	1	9	190	0.78625	78.625
	Non cracked fruit	with water uptake	Ki16	2	10	190	0.53	53
	Non cracked fruit	with water uptake	Ki17	1	11	90	0.712222	71.2222
	Non cracked fruit	with water uptake	Ki17	2	12	90	0.44625	44.625
	Non cracked fruit	with water uptake	Ki20	1	13	210	0.3	30
	Non cracked fruit	with water uptake	Ki20	2	14	210	0.315556	31.5556
	Non cracked fruit	with water uptake	Ki22	1	15	260	0.628889	62.8889
	Non cracked fruit	with water uptake	Ki22	2	16	260	0.688	68.8
	Non cracked fruit	with water uptake	Ki24	1	17	325	0.54	54
	Non cracked fruit	with water uptake	Ki24	2	18	325	0.511667	51.1667
	Non cracked fruit	with water uptake	Ki29	1	19	360	0.9225	92.25
	Non cracked fruit	with water uptake	Ki29	2	20	360	0.176667	17.6667
Fig. 6b	Cracked fruit	control zone	Ki13	1	1	90	0.463	46.3
	Cracked fruit	control zone	Ki13	2	2	90	0.328182	32.8182
	Cracked fruit	control zone	Ki18	1	3	150	0.153333	15.3333
	Cracked fruit	control zone	Ki18	2	4	150	0.304444	30.4444
	Cracked fruit	control zone	Ki19	1	5	185	0.48	48
	Cracked fruit	control zone	Ki19	2	6	185	0.475455	47.5455
	Cracked fruit	control zone	Ki21	1	7	220	0.327273	32.7273
	Cracked fruit	control zone	Ki21	2	8	220	0.659	65.9
	Cracked fruit	control zone	Ki23	1	9	120	0.94	94
	Cracked fruit	control zone	Ki23	2	10	120	0.36	36
	Cracked fruit	control zone	Ki25	1	11	210	0.616667	61.6667
	Cracked fruit	control zone	Ki25	2	12	210	0.361	36.1
	Cracked fruit	control zone	Ki26	1	13	110	0.27	27
	Cracked fruit	control zone	Ki26	2	14	110	0.281818	28.1818
	Cracked fruit	control zone	Ki27	1	15	280	0.65625	65.625
	Cracked fruit	control zone	Ki27	2	16	280	0.266364	26.6364
	Cracked fruit	control zone	Ki28	1	17	195	0.9375	93.75
	Cracked fruit	control zone	Ki28	2	18	195	0.461667	46.1667
	Cracked fruit	control zone	Ki30	1	19	400	0.306842	30.6842
	Cracked fruit	control zone	Ki30	2	20	400	0.418571	41.8571
Fig. 6c	Cracked fruit	crack zone	Ki13	1	1	90	0.315556	31.5556
	Cracked fruit	crack zone	Ki13	2	2	90	0.461818	46.1818
	Cracked fruit	crack zone	Ki18	1	3	150	0.226667	22.6667
	Cracked fruit	crack zone	Ki18	2	4	150	0.17	17
	Cracked fruit	crack zone	Ki19	1	5	185	0.37	37
	Cracked fruit	crack zone	Ki19	2	6	185	0.344286	34.4286
	Cracked fruit	crack zone	Ki21	1	7	220	0.419091	41.9091
	Cracked fruit	crack zone	Ki21	2	8	220	0.43	43
	Cracked fruit	crack zone	Ki23	1	9	120	1.22429	122.429
	Cracked fruit	crack zone	Ki23	2	10	120	1.007	100.7
	Cracked fruit	crack zone	Ki25	1	11	210	0.545833	54.5833
	Cracked fruit	crack zone	Ki25	2	12	210	0.1975	19.75
	Cracked fruit	crack zone	Ki26	1	13	110	0.484545	48.4545
	Cracked fruit	crack zone	Ki26	2	14	110	0.591667	59.1667
	Cracked fruit	crack zone	Ki27	1	15	280	0.468	46.8
	Cracked fruit	crack zone	Ki27	2	16	280	0.341	34.1
	Cracked fruit	crack zone	Ki28	1	17	195	0.245556	24.5556
	Cracked fruit	crack zone	Ki28	2	18	195	0.572222	57.2222
	Cracked fruit	crack zone	Ki30	1	19	400	0.852857	85.2857
	Cracked fruit	crack zone	Ki30	2	20	400	0.85	85

## Sheet: Fig. 6d
Fig. 6d																												Non cracked fruit												Non cracked fruit
																												with water uptake												without water uptake
							Type		Pressure recorded	Pressure	log Pressure	Cumulative		Type		Pressure recorded	Pressure	log Pressure	Cumulative										Cumulative												Cumulative
Type		Pressure recorded	Pressure	log Pressure	Cumulative				(bar)	(kPa)	(kPa)	Frequency				(bar)	(kPa)	(kPa)	Frequency									log pressure	Frequency				Type		Pressure recorded	Pressure	log Pressure	cum freq		log pressure	Frequency
		(bar)	(kPa)	(kPa)	Frequency							(%)							(%)									(kPa)	(%)						(bar)	(kPa)	(kPa)	(%)		(kPa)	(%)
					(%)		Cracked fruit	control zone	0.153333	15.3333	1.18564	5		Cracked fruit	crack zone	0.17	17	1.23045	5									1.24715	5				Non cracked fruit	without water uptake	0.14625	14.625	1.1651	5.55556		1.1651	5.55556
Non cracked fruit	with water uptake	0.176667	17.6667	1.24715	5		Cracked fruit	control zone	0.266364	26.6364	1.42547	10		Cracked fruit	crack zone	0.1975	19.75	1.29557	10									1.42975	10				Non cracked fruit	without water uptake	0.335	33.5	1.52504	11.1111		1.52504	11.1111
Non cracked fruit	with water uptake	0.269	26.9	1.42975	10		Cracked fruit	control zone	0.27	27	1.43136	15		Cracked fruit	crack zone	0.226667	22.6667	1.35539	15									1.47712	15				Non cracked fruit	without water uptake	0.378333	37.8333	1.57787	16.6667		1.57787	16.6667
Non cracked fruit	with water uptake	0.3	30	1.47712	15		Cracked fruit	control zone	0.281818	28.1818	1.44997	20		Cracked fruit	crack zone	0.245556	24.5556	1.39015	20									1.47712	20				Non cracked fruit	without water uptake	0.427778	42.7778	1.63122	22.2222		1.63122	22.2222
Non cracked fruit	with water uptake	0.3	30	1.47712	20		Cracked fruit	control zone	0.304444	30.4444	1.48351	25		Cracked fruit	crack zone	0.315556	31.5556	1.49908	25									1.49908	25				Non cracked fruit	without water uptake	0.451111	45.1111	1.65428	27.7778		1.65428	27.7778
Non cracked fruit	with water uptake	0.315556	31.5556	1.49908	25		Cracked fruit	control zone	0.306842	30.6842	1.48691	30		Cracked fruit	crack zone	0.341	34.1	1.53275	30									1.5682	30				Non cracked fruit	without water uptake	0.460833	46.0833	1.66354	33.3333		1.66354	33.3333
Non cracked fruit	with water uptake	0.37	37	1.5682	30		Cracked fruit	control zone	0.327273	32.7273	1.51491	35		Cracked fruit	crack zone	0.344286	34.4286	1.53692	35									1.59439	35				Non cracked fruit	without water uptake	0.472222	47.2222	1.67415	38.8889		1.67415	38.8889
Non cracked fruit	with water uptake	0.393	39.3	1.59439	35		Cracked fruit	control zone	0.328182	32.8182	1.51611	40		Cracked fruit	crack zone	0.37	37	1.5682	40									1.61805	40				Non cracked fruit	without water uptake	0.476154	47.6154	1.67775	44.4444		1.67775	44.4444
Non cracked fruit	with water uptake	0.415	41.5	1.61805	40		Cracked fruit	control zone	0.36	36	1.5563	45		Cracked fruit	crack zone	0.419091	41.9091	1.62231	45									1.64958	45				Non cracked fruit	without water uptake	0.4775	47.75	1.67897	50		1.67897	50
Non cracked fruit	with water uptake	0.44625	44.625	1.64958	45		Cracked fruit	control zone	0.361	36.1	1.55751	50		Cracked fruit	crack zone	0.43	43	1.63347	50									1.70899	50				Non cracked fruit	without water uptake	0.479	47.9	1.68034	55.5556		1.68034	55.5556
Non cracked fruit	with water uptake	0.511667	51.1667	1.70899	50		Cracked fruit	control zone	0.418571	41.8571	1.62177	55		Cracked fruit	crack zone	0.461818	46.1818	1.66447	55									1.72428	55				Non cracked fruit	without water uptake	0.479	47.9	1.68034	61.1111		1.68034	61.1111
Non cracked fruit	with water uptake	0.53	53	1.72428	55		Cracked fruit	control zone	0.461667	46.1667	1.66433	60		Cracked fruit	crack zone	0.468	46.8	1.67025	60									1.73239	60				Non cracked fruit	without water uptake	0.535556	53.5556	1.7288	66.6667		1.7288	66.6667
Non cracked fruit	with water uptake	0.54	54	1.73239	60		Cracked fruit	control zone	0.463	46.3	1.66558	65		Cracked fruit	crack zone	0.484545	48.4545	1.68533	65									1.76556	65				Non cracked fruit	without water uptake	0.572	57.2	1.7574	72.2222		1.7574	72.2222
Non cracked fruit	with water uptake	0.582857	58.2857	1.76556	65		Cracked fruit	control zone	0.475455	47.5455	1.67711	70		Cracked fruit	crack zone	0.545833	54.5833	1.73706	70									1.79857	70				Non cracked fruit	without water uptake	0.593	59.3	1.77305	77.7778		1.77305	77.7778
Non cracked fruit	with water uptake	0.628889	62.8889	1.79857	70		Cracked fruit	control zone	0.48	48	1.68124	75		Cracked fruit	crack zone	0.572222	57.2222	1.75756	75									1.83759	75				Non cracked fruit	without water uptake	0.624167	62.4167	1.7953	83.3333		1.7953	83.3333
Non cracked fruit	with water uptake	0.688	68.8	1.83759	75		Cracked fruit	control zone	0.616667	61.6667	1.79005	80		Cracked fruit	crack zone	0.591667	59.1667	1.77208	80									1.85262	80				Non cracked fruit	without water uptake	0.6425	64.25	1.80787	88.8889		1.80787	88.8889
Non cracked fruit	with water uptake	0.712222	71.2222	1.85262	80		Cracked fruit	control zone	0.65625	65.625	1.81707	85		Cracked fruit	crack zone	0.85	85	1.92942	85									1.89556	85				Non cracked fruit	without water uptake	0.884286	88.4286	1.94659	94.4444		1.94659	94.4444
Non cracked fruit	with water uptake	0.78625	78.625	1.89556	85		Cracked fruit	control zone	0.659	65.9	1.81889	90		Cracked fruit	crack zone	0.852857	85.2857	1.93088	90									1.89702	90				Non cracked fruit	without water uptake	1.08917	108.917	2.03709	100		2.03709	100
Non cracked fruit	with water uptake	0.788889	78.8889	1.89702	90		Cracked fruit	control zone	0.9375	93.75	1.97197	95		Cracked fruit	crack zone	1.007	100.7	2.00303	95									1.96497	95
Non cracked fruit	with water uptake	0.9225	92.25	1.96497	95		Cracked fruit	control zone	0.94	94	1.97313	100		Cracked fruit	crack zone	1.22429	122.429	2.08788	100									2.04532	100
Non cracked fruit	with water uptake	1.11	111	2.04532	100
